# Supplementary material for: Genome-Wide Detection of Selective Signatures in Chicken through High Density SNPs
Source: PLoS One. 2016 Nov 7;11(11):e0166146. doi: 10.1371/journal.pone.0166146 (PMC5098818; doi:10.1371/journal.pone.0166146)
Supplement: S1 Table — Including traits information, QTL and the QTL IDs. (XLSX) [file pone.0166146.s003.xlsx]

## Sheet: S1 Table
S1 Table.Summary statistics of traits and position of the overlapping chicken QTL for the core regions with the lowest P-values (top six). Including traits information, QTL and the QTL IDs.
	Core Regions(bp)		QTL regions(bp)
Chr	Start	End	Start	End	Traits	QTL_Name(ID)
14	1266331	1268136	50307	11481170	Production_QTL	Intestine length(2331)
			50307	7445319	Production_QTL	Body weight(1day)(6647)
			50307	11815216	Health_QTL	Antibody response to KLH antigen(12702)
			50307	14680022	Health_QTL	Antibody titer to LPS antigen(16629)
			50307	1466493	Health_QTL	Antibody titer to LTA antigen(2324)
			50307	1466493	Health_QTL	Antibody titer to LTA antigen(2325)
			50307	11481170	Health_QTL	Antibody response to MB antigen(2330）
			50307	14696724	Production_QTL	Breast muscle weight（17095）
			50307	11815216	Production_QTL	Drip loss（6844）
			50307	14696724	Production_QTL	Body weight (140 days)（17082）
			50307	14680022	Health_QTL	Antibody titer to LPS antigen（16628）
			317544	14696724	Production_QTL	Drumstick and thigh weight（17104）
			83712	14696724	Production_QTL	Intramuscular fat（17339）
2	41655288	41658978	37938317	87208344	Production_QTL	Body weight (46 days)（6594）
			37938317	87208344	Production_QTL	Body weight (200 days)（6595）
			37938317	46293946	Production_QTL	Breast pH（6837）
			37625962	47339921	Production_QTL	Skin fat weight（12634）
			578373	47339921	Health_QTL	Antibody response to KLH antigen（1879）
			30987280	43033666	Production_QTL	Tibia bone mineral content（1883）
			37125877	46293946	Production_QTL	Egg number（1893）
			28720552	103087304	Production_QTL	Visceral fat weight（17320）
			19723241	110479718	Production_QTL	Total white fat weight（17333）
			19379651	98679789	Production_QTL	Subcutaneous neck fat weight（17326）
			41159536	46293946	Production_QTL	Breast muscle weight（9951）
			37125877	67519043	Production_QTL	Body weight (42 days)（24850）
			578373	47339921	Health_QTL	Antibody response to KLH antigen（1899）
			40934136	62943958	Production_QTL	Body weight (140 days)（17077）
			37737520	86306682	Production_QTL	Breast muscle weight（17091）
			37469468	98679789	Production_QTL	Carcass weight（17085）
			30987280	148809762	Health_QTL	Cloacal bacterial burden after challenge with Salmonella E（1881）
			19379651	98679789	Production_QTL	Subcutaneous neck fat weight（17327）
18	3742876	3745595	3180498	7587685	Production_QTL	Chest width（9307）
	3756862	3757994	3180498	7587685	Production_QTL	Body weight (42 days)（9773）
			3180498	7587685	Production_QTL	Growth (21-42 days)（9774）
			378464	6973117	Production_QTL	Body slope length（16727）
			1430572	4653744	Production_QTL	Body weight (8 days)（6650）
			1430572	4653744	Production_QTL	Growth (1-8 days)（6651）
			1951362	5638770	Health_QTL	Marek's disease-related traits（4607）
			3180498	7587685	Production_QTL	Breast muscle weight（2367）
			3180498	6973117	Health_QTL	Antibody response to MB antigen（2363）
			3180498	6973117	Physiology_QTL	Corticosterone response（2364）
			3180498	6973117	Production_QTL	Humerus width（2365）
20	3156852	3163098	1122591	108192334	Production_QTL	Body weight (49 days)(30880)
			1122591	108192334	Production_QTL	Body weight (35 days)(30879)
			194214	3181751	Production_QTL	Body weight (140 days)(17083)
9	2177591	2180831	1913910	13658592	Exterior_QTL	Leg bowing(9310)
			1913910	5701807	Production_QTL	Drumstick muscle weight(6724)
			1913910	5701807	Production_QTL	Residual feed intake(6725)
			1913910	5701807	Production_QTL	Breast muscle weight(6726)
			1913910	5701807	Production_QTL	Drumstick meat-to-bone ratio(6727)
			1913910	5701807	Production_QTL	Femur bending strength(6771)
			1913910	5701807	Production_QTL	Femur bending strength(6772)
			1913910	13658592	Production_QTL	Drumstick and thigh muscle weight(13408)
			1913910	13658592	Production_QTL	Tibia bone mineral density(24369)
			1913910	5124631	Health_QTL	Antibody titer to LPS antigen16627(16627)
			1913910	7636680	Production_QTL	Head percentage(15575)
			1913910	5124631	Health_QTL	Antibody titer to LPS antigen(2202)
			1913910	5124631	Exterior_QTL	Frequency of calling(2203)
			1913910	13658592	Production_QTL	Body weight(2204)
			1913910	13658592	Production_QTL	Body weight(2205)
			1913910	13658592	Physiology_QTL	Creatine kinase level(2206)
			1913910	15123057	Health_QTL	Antibody response to SRBC antigen(2207)
1	194101471	194106123	156472083	195276750	Production_QTL	Body weight (168 days)（24873）
			156472083	195276750	Production_QTL	Average daily gain（24903）
			51977644	195276750	Production_QTL	Body weight（1797）
			191778894	195276750	Exterior_QTL	Fear-call latency（1863）
			191778894	195276750	Production_QTL	Wing weight（1864）
			178287577	195276750	Production_QTL	Drip loss（6834）
