# Supplementary material for: Genome-Wide Detection of Selective Signatures in Chicken through High Density SNPs
Source: PLoS One. 2016 Nov 7;11(11):e0166146. doi: 10.1371/journal.pone.0166146 (PMC5098818; doi:10.1371/journal.pone.0166146)
Supplement: S2 Table — Including the chromosome number, start position, end position, length and REHH P-value. (XLSX) [file pone.0166146.s004.xlsx]

## Sheet: S2 Table
S2 Table. Candidate selected regions positions in this population. Including the chromosome number, start position, end position, length and REHH P-value.
Chromome	Start Base	End Base	length (kb)	REHH pValue
1	683605	687725	4.121	0.001423
1	1515590	1519452	3.863	0.008647
1	1515590	1519452	3.863	0.008884
1	2466234	2467052	0.819	0.009081
1	6544340	6553471	9.132	0.009101
1	6555336	6558065	2.73	0.003737
1	6555336	6558065	2.73	0.008442
1	7890518	7894439	3.922	0.009617
1	7926490	7934101	7.612	0.006348
1	7926490	7934101	7.612	0.009129
1	14841062	14844165	3.104	0.009993
1	16148685	16150674	1.99	0.003663
1	16148685	16150674	1.99	0.007733
1	16244297	16253508	9.212	0.003734
1	16368181	16371244	3.064	0.003433
1	16368181	16371244	3.064	0.007859
1	16700220	16705295	5.076	0.009617
1	18757515	18765214	7.7	0.009001
1	21802185	21810569	8.385	0.006431
1	23257931	23266805	8.875	0.008615
1	23605065	23646680	41.616	0.008563
1	25356988	25372639	15.652	0.007852
1	25356988	25372639	15.652	0.009395
1	25387407	25399139	11.733	0.007692
1	25923299	25927790	4.492	0.004631
1	27094803	27102540	7.738	0.00746
1	28749071	28752501	3.431	0.009346
1	29284372	29288428	4.057	0.009008
1	29384871	29389033	4.163	0.006375
1	29623568	29629243	5.676	0.002223
1	29623568	29629243	5.676	0.006705
1	30069108	30075121	6.014	0.007227
1	30193936	30197798	3.863	0.009354
1	30921794	30923131	1.338	0.000356
1	30921794	30923131	1.338	0.002172
1	31064322	31085247	20.926	0.007311
1	31100344	31106461	6.118	0.008072
1	32529547	32589380	59.834	0.006051
1	32700143	32714262	14.12	0.008883
1	32948320	32951289	2.97	0.000369
1	32948320	32951289	2.97	0.000885
1	32954030	32957229	3.2	0.007922
1	33197546	33208536	10.991	0.007061
1	33405812	33406620	0.809	0.006265
1	33405812	33406620	0.809	0.007488
1	35321894	35333693	11.8	0.003387
1	35444616	35447619	3.004	0.005743
1	38299101	38302854	3.754	0.009282
1	43229580	43231236	1.657	0.007797
1	43910151	43915634	5.484	0.00348
1	43910151	43915634	5.484	0.004925
1	50961398	50977276	15.879	0.00615
1	50994101	50994152	0.052	0.00827
1	53290532	53295518	4.987	0.005466
1	60344878	60349164	4.287	0.007536
1	60883225	60897276	14.052	0.005451
1	70302569	70304587	2.019	0.009542
1	71468327	71473816	5.49	0.009446
1	73549500	73730716	181.217	0.008199
1	73737140	73875800	138.661	0.006661
1	73737140	73875800	138.661	0.009447
1	77370148	77370846	0.699	0.008708
1	80520974	80523421	2.448	0.008049
1	81511121	81517983	6.863	0.009756
1	82976304	82982085	5.782	0.003733
1	82976304	82982085	5.782	0.008805
1	83113584	83121960	8.377	0.006454
1	83961366	83966841	5.476	0.004436
1	85977396	85981478	4.083	0.003111
1	85977396	85981478	4.083	0.009333
1	86420369	86426371	6.003	0.006822
1	86576281	86586073	9.793	0.004218
1	87991573	87998610	7.038	0.003673
1	100033129	100039670	6.542	0.007011
1	100040892	100076570	35.679	0.009684
1	100084386	100100625	16.24	0.005387
1	100140043	100160216	20.174	0.001881
1	100140043	100160216	20.174	0.008845
1	100162533	100181195	18.663	0.006192
1	103142241	103164293	22.053	0.005018
1	103210683	103218946	8.264	0.004346
1	104212442	104216594	4.153	0.007022
1	104489104	104493911	4.808	0.00718
1	104489104	104493911	4.808	0.008729
1	105013076	105016747	3.672	0.001331
1	105013076	105016747	3.672	0.002447
1	105573272	105578639	5.368	0.008355
1	105573272	105578639	5.368	0.009617
1	105658375	105662203	3.829	0.003883
1	105658375	105662203	3.829	0.004181
1	107253694	107260195	6.502	0.007558
1	107253694	107260195	6.502	0.009426
1	107337065	107343438	6.374	0.009329
1	108135375	108142611	7.237	0.003597
1	108135375	108142611	7.237	0.003806
1	109069364	109072240	2.877	0.007208
1	109069364	109072240	2.877	0.00824
1	122940857	122945533	4.677	0.006347
1	123431760	123437299	5.54	0.006088
1	132272443	132277616	5.174	0.003883
1	142843706	142848797	5.092	0.005653
1	147218858	147225762	6.905	0.005454
1	153468281	153476774	8.494	0.001072
1	153468281	153476774	8.494	0.004093
1	155264318	155266974	2.657	0.005932
1	155264318	155266974	2.657	0.007962
1	157081893	157091998	10.106	0.006432
1	157081893	157091998	10.106	0.009143
1	169800717	169804136	3.42	0.009893
1	170462252	170467578	5.327	0.008568
1	175704385	175709149	4.765	0.001134
1	175704385	175709149	4.765	0.004003
1	178473101	178479926	6.826	0.003488
1	178473101	178479926	6.826	0.006208
1	178491330	178504318	12.989	0.002156
1	178491330	178504318	12.989	0.003955
1	178603761	178607994	4.234	0.006404
1	178603761	178607994	4.234	0.007835
1	179202851	179207474	4.624	0.005876
1	179202851	179207474	4.624	0.00603
1	179264086	179274633	10.548	0.005343
1	179264086	179274633	10.548	0.006023
1	179288728	179289532	0.805	0.002093
1	179288728	179289532	0.805	0.004104
1	179460579	179467216	6.638	0.004876
1	179460579	179467216	6.638	0.007716
1	179993790	179995403	1.614	0.007933
1	180329883	180332900	3.018	0.000969
1	180329883	180332900	3.018	0.003334
1	180373135	180381885	8.751	0.006307
1	180540921	180545521	4.601	0.000234
1	181100317	181105563	5.247	0.005627
1	181135939	181140763	4.825	0.009593
1	188354512	188357620	3.109	0.004828
1	188354512	188357620	3.109	0.008573
1	193875933	193880268	4.336	0.004699
1	194101471	194106123	4.653	0.000141
1	194101471	194106123	4.653	0.001715
1	194109063	194114232	5.17	0.006851
1	194397889	194402872	4.984	0.008435
1	194928733	194932372	3.64	0.00667
1	195046738	195050251	3.514	0.005231
2	2833562	2847156	13.595	0.009195
2	3098509	3101933	3.425	0.001339
2	3098509	3101933	3.425	0.008476
2	3113941	3118300	4.36	0.001541
2	3113941	3118300	4.36	0.007796
2	3412712	3423818	11.107	0.007938
2	3751386	3759406	8.021	0.001105
2	3845018	3859990	14.973	0.000733
2	4104973	4108510	3.538	0.009584
2	4921615	4924528	2.914	0.008915
2	4921615	4924528	2.914	0.009198
2	4931145	4935224	4.08	0.004573
2	4931145	4935224	4.08	0.005556
2	9161681	9165611	3.931	0.007569
2	10093155	10097008	3.854	0.005649
2	10295561	10304423	8.863	0.008341
2	10455142	10468967	13.826	0.006389
2	11596284	11602164	5.881	0.003092
2	11596284	11602164	5.881	0.003883
2	11830773	11836873	6.101	0.005865
2	11977014	12036849	59.836	0.006831
2	12351514	12361207	9.694	0.003483
2	12382375	12388691	6.317	0.001483
2	12382375	12388691	6.317	0.009159
2	12394434	12426897	32.464	0.002232
2	12764805	12773314	8.51	0.006207
2	12764805	12773314	8.51	0.0063
2	13193393	13203383	9.991	0.001993
2	13193393	13203383	9.991	0.00734
2	13269432	13272693	3.262	0.004135
2	13436842	13448595	11.754	0.000546
2	13436842	13448595	11.754	0.001247
2	13454833	13471880	17.048	0.001219
2	13454833	13471880	17.048	0.001229
2	13774381	13792592	18.212	0.003859
2	13956409	13961942	5.534	0.003361
2	14876437	14880923	4.487	0.001976
2	14876437	14880923	4.487	0.005234
2	15744619	15748780	4.162	0.009292
2	15900273	15905558	5.286	0.00828
2	15962490	15979170	16.681	0.008695
2	20080367	20091228	10.862	0.002325
2	20080367	20091228	10.862	0.006685
2	20249485	20254186	4.702	0.009481
2	21228144	21238873	10.73	0.000173
2	21228144	21238873	10.73	0.0002
2	23304732	23320318	15.587	0.006922
2	30336718	30378574	41.857	0.007682
2	30383531	30396899	13.369	0.007918
2	30517115	30530553	13.439	0.006217
2	30517115	30530553	13.439	0.008562
2	39021319	39024690	3.372	0.003868
2	39021319	39024690	3.372	0.007304
2	41655288	41658978	3.691	1.3e-05
2	41655288	41658978	3.691	0.000281
2	59727940	59739228	11.289	0.006099
2	60052711	60057881	5.171	0.005558
2	61737810	61741176	3.367	0.005855
2	61888818	61898004	9.187	0.008602
2	61954364	61960044	5.681	0.005849
2	63374791	63375067	0.277	0.009474
2	63560392	63565092	4.701	0.009603
2	63668066	63675870	7.805	0.000765
2	63668066	63675870	7.805	0.002732
2	64003138	64007002	3.865	0.002298
2	64003138	64007002	3.865	0.009103
2	78132991	78135195	2.205	0.004175
2	78132991	78135195	2.205	0.008733
2	78254494	78256065	1.572	0.00765
2	88587886	88593040	5.155	0.009636
2	89649692	89651572	1.881	0.00559
2	90066439	90067638	1.2	0.000569
2	90066439	90067638	1.2	0.000808
2	90807827	90809262	1.436	0.006095
2	93821977	93837231	15.255	0.00992
2	106454716	106462772	8.057	0.008165
2	106566022	106578108	12.087	0.009091
2	107975814	107981228	5.415	0.007978
2	127018005	127020565	2.561	0.003798
2	127018005	127020565	2.561	0.006935
2	129818463	129819179	0.717	0.007432
2	136236231	136243161	6.931	0.009831
2	136296565	136298226	1.662	0.001329
2	136296565	136298226	1.662	0.00536
2	138469803	138478835	9.033	0.008624
2	138469803	138478835	9.033	0.009981
2	139887990	139932737	44.748	0.001824
2	139887990	139932737	44.748	0.008826
2	143446742	143517185	70.444	0.007921
2	146024796	146028046	3.251	0.006878
2	146024796	146028046	3.251	0.009197
2	146622171	146685636	63.466	0.004895
2	146714090	146731491	17.402	0.000239
2	146714090	146731491	17.402	0.000486
2	146874393	146882078	7.686	0.000722
2	146874393	146882078	7.686	0.001033
2	146993746	147000721	6.976	0.004393
2	146993746	147000721	6.976	0.006208
2	148129346	148142210	12.865	0.007186
3	665338	668452	3.115	0.008894
3	665338	668452	3.115	0.009767
3	1462865	1466867	4.003	0.000236
3	1462865	1466867	4.003	0.000464
3	3104387	3110328	5.942	0.00656
3	3528034	3529306	1.273	0.005821
3	3647034	3650659	3.626	0.009967
3	4118241	4122379	4.139	0.003615
3	5835722	5855196	19.475	0.006589
3	13893717	13897960	4.244	0.007056
3	14549386	14550651	1.266	0.008663
3	15323962	15325010	1.049	0.002206
3	15734119	15734929	0.811	0.006032
3	15734119	15734929	0.811	0.008853
3	16072366	16082619	10.254	0.002519
3	16072366	16082619	10.254	0.00919
3	16098752	16101512	2.761	0.008667
3	16457675	16459155	1.481	0.007356
3	17931809	17940788	8.98	0.005626
3	17931809	17940788	8.98	0.006163
3	21068700	21075593	6.894	0.007936
3	25208653	25213329	4.677	0.000353
3	25208653	25213329	4.677	0.000894
3	26021658	26025101	3.444	0.002664
3	26583806	26588444	4.639	0.006652
3	29460185	29467224	7.04	0.006741
3	29780911	29785717	4.807	0.004341
3	33038133	33044785	6.653	0.006303
3	34115919	34130694	14.776	0.004798
3	34393647	34415294	21.648	0.006638
3	34393647	34415294	21.648	0.008347
3	34578580	34582587	4.008	0.001491
3	36400910	36487343	86.434	0.003994
3	36400910	36487343	86.434	0.007883
3	36487488	36570510	83.023	0.000706
3	36795671	36797285	1.615	0.006041
3	36851852	36856664	4.813	0.000889
3	36851852	36856664	4.813	0.003342
3	37028434	37036862	8.429	0.002548
3	37028434	37036862	8.429	0.0057
3	37831291	37834222	2.932	0.001134
3	37831291	37834222	2.932	0.002018
3	37837568	37839943	2.376	0.000376
3	37837568	37839943	2.376	0.00076
3	38288006	38296591	8.586	0.009244
3	38869795	38870491	0.697	0.005859
3	39742194	39747935	5.742	0.004885
3	40028310	40032782	4.473	0.006978
3	40028310	40032782	4.473	0.007969
3	46271544	46275326	3.783	0.008799
3	50770521	50819336	48.816	0.005306
3	50770521	50819336	48.816	0.007841
3	54047080	54052551	5.472	0.007581
3	55343098	55358322	15.225	0.007124
3	56801193	56810263	9.071	0.00414
3	57475020	57478808	3.789	0.007684
3	66348094	66353646	5.553	0.009873
3	66452643	66460872	8.23	0.006947
3	67302832	67305262	2.431	0.006495
3	67941771	67952642	10.872	0.00069
3	68207279	68210125	2.847	0.003991
3	69942281	69953173	10.893	0.005708
3	69942281	69953173	10.893	0.009532
3	75875369	75881227	5.859	0.007907
3	75885517	75889781	4.265	0.009512
3	77353710	77369817	16.108	0.002812
3	77387925	77393212	5.288	0.003587
3	77965861	77968637	2.777	0.002934
3	78241645	78243733	2.089	0.0005
3	79686189	79693684	7.496	0.009213
3	95460210	95462799	2.59	0.002852
3	95460210	95462799	2.59	0.008759
3	95558523	95560787	2.265	0.003616
3	95558523	95560787	2.265	0.005098
3	98051492	98055380	3.889	0.007228
3	101313837	101315539	1.703	0.005738
3	101618450	101644829	26.38	0.007251
3	102325733	102371242	45.51	0.004987
3	102462585	102498636	36.052	0.008334
3	102584196	102638926	54.731	0.00124
3	102798335	102799644	1.31	0.006681
4	2207303	2218591	11.289	0.008496
4	3188382	3192004	3.623	0.006918
4	4599174	4606443	7.27	0.008373
4	4599174	4606443	7.27	0.008657
4	4739647	4745113	5.467	0.00964
4	25103373	25106367	2.995	0.008767
4	25109230	25126894	17.665	0.007063
4	25109230	25126894	17.665	0.008858
4	25719544	25722624	3.081	0.000833
4	25719544	25722624	3.081	0.000945
4	28083734	28099492	15.759	0.00063
4	28083734	28099492	15.759	0.004918
4	29221525	29223993	2.469	0.001434
4	29221525	29223993	2.469	0.003119
4	29245647	29253446	7.8	0.000632
4	29245647	29253446	7.8	0.001476
4	29343824	29360470	16.647	0.000573
4	29343824	29360470	16.647	0.001037
4	29736493	29743927	7.435	0.009891
4	29932217	29938107	5.891	0.002132
4	29932217	29938107	5.891	0.00439
4	32485288	32488934	3.647	0.007353
4	34181417	34190092	8.676	0.002269
4	34181417	34190092	8.676	0.004618
4	34762066	34766301	4.236	0.005029
4	38305987	38321432	15.446	0.001497
4	38305987	38321432	15.446	0.009098
4	38794751	38808569	13.819	0.004601
4	38857409	38865213	7.805	0.002116
4	38857409	38865213	7.805	0.009554
4	38872292	38881289	8.998	0.003684
4	39130326	39139335	9.01	0.001719
4	39179161	39191739	12.579	0.001035
4	39308282	39330051	21.77	0.004899
4	42051861	42053890	2.03	0.007351
4	49416917	49421287	4.371	0.009364
4	56900135	56912514	12.38	0.004355
4	56900135	56912514	12.38	0.00892
4	58948541	58956523	7.983	0.008326
4	58948541	58956523	7.983	0.009186
4	60627752	60630928	3.177	0.005997
4	61145560	61152646	7.087	0.003933
4	62448609	62458649	10.041	0.00809
4	63732382	63741488	9.107	0.009711
4	64397159	64414576	17.418	0.005188
4	65767533	65776338	8.806	0.009384
4	66051956	66059091	7.136	0.009315
4	80436038	80446250	10.213	0.004603
4	81078604	81093021	14.418	0.005459
4	81078604	81093021	14.418	0.008377
4	84237290	84239514	2.225	0.00988
4	84402193	84410505	8.313	0.008314
4	84570127	84578769	8.643	0.006811
4	87788533	87802156	13.624	0.003635
4	87788533	87802156	13.624	0.006115
4	88211094	88221563	10.47	0.007074
4	88211094	88221563	10.47	0.008171
4	88581530	88595961	14.432	0.00924
5	50205	66439	16.235	0.005441
5	681483	690088	8.606	0.006889
5	10760242	10762655	2.414	0.000536
5	10771007	10776386	5.38	0.009589
5	10821268	10823648	2.381	0.005442
5	10828661	10836063	7.403	0.008532
5	10840465	10845462	4.998	0.001846
5	10880322	10883555	3.234	0.004358
5	10970652	10974461	3.81	0.004014
5	10970652	10974461	3.81	0.004024
5	11019436	11027667	8.232	0.005127
5	11019436	11027667	8.232	0.005869
5	15689390	15691584	2.195	0.008195
5	16241157	16246194	5.038	0.006489
5	16241157	16246194	5.038	0.009995
5	23055808	23065074	9.267	0.00756
5	26259655	26271177	11.523	0.004723
5	26259655	26271177	11.523	0.007009
5	27167017	27177262	10.246	0.006772
5	27167017	27177262	10.246	0.00726
5	27640996	27645792	4.797	0.005095
5	27640996	27645792	4.797	0.006427
5	32660915	32662714	1.8	0.006086
5	36987391	36994485	7.095	0.008
5	37109736	37112415	2.68	0.00503
5	37277904	37285132	7.229	0.002545
5	48165378	48167188	1.811	0.002102
5	49429337	49432079	2.743	0.007497
5	50196077	50198956	2.88	0.009773
5	51269765	51273714	3.95	0.008162
5	51269765	51273714	3.95	0.008477
5	51436845	51439729	2.885	0.009995
5	51535169	51545347	10.179	0.000645
5	51535169	51545347	10.179	0.00202
5	51607533	51613729	6.197	0.004827
5	51630805	51633420	2.616	0.00296
5	51646337	51651895	5.559	0.005873
5	51815193	51822090	6.898	0.00707
5	52918111	52921268	3.158	0.00863
5	55833932	55836676	2.745	0.005087
5	57003995	57008386	4.392	0.007753
5	58035468	58044699	9.232	0.008722
5	58075317	58082930	7.614	0.002896
5	58075317	58082930	7.614	0.003837
5	58823263	58827273	4.011	0.00611
5	58823263	58827273	4.011	0.009137
6	2768561	2769958	1.398	0.007257
6	11018862	11022104	3.243	0.004876
6	21618209	21625608	7.4	0.003807
6	21618209	21625608	7.4	0.008426
6	24160809	24166580	5.772	0.007268
6	24160809	24166580	5.772	0.007996
6	24235419	24240778	5.36	0.001459
6	24235419	24240778	5.36	0.001507
6	27502206	27503620	1.415	0.004831
6	29163136	29171840	8.705	0.006436
6	29163136	29171840	8.705	0.009053
6	29178955	29186217	7.263	0.007586
6	29226384	29230970	4.587	0.005829
6	30137012	30140438	3.427	0.002161
6	30137012	30140438	3.427	0.008085
6	30980782	30986204	5.423	0.006142
6	31322864	31330113	7.25	0.006896
6	32407941	32411773	3.833	0.008609
6	32407941	32411773	3.833	0.008792
6	32581162	32583556	2.395	0.001387
6	32581162	32583556	2.395	0.002294
7	2916774	2925674	8.901	0.00302
7	3363232	3378638	15.407	0.001911
7	3363232	3378638	15.407	0.006604
7	4240860	4248737	7.878	0.00271
7	4240860	4248737	7.878	0.003012
7	15643226	15644351	1.126	0.005899
7	17664478	17668992	4.515	0.009127
7	18421420	18430864	9.445	0.00395
7	18421420	18430864	9.445	0.00427
7	22986441	22993558	7.118	0.00668
7	24808519	24811684	3.166	0.009708
7	25188228	25204182	15.955	0.008591
7	27125819	27134078	8.26	0.006205
7	27422368	27444743	22.376	0.008515
7	28682662	28686083	3.422	0.009267
7	29712943	29719320	6.378	0.009981
7	30720203	30723830	3.628	0.005946
7	30720203	30723830	3.628	0.006374
7	30811438	30814933	3.496	0.006652
7	31046731	31056037	9.307	0.002716
7	31046731	31056037	9.307	0.008846
7	31059559	31060555	0.997	0.002682
7	31230894	31237170	6.277	0.00365
7	31230894	31237170	6.277	0.006837
7	31313262	31325002	11.741	0.009641
7	32941249	32948844	7.596	0.004594
7	33030390	33034514	4.125	0.000969
7	33085783	33089382	3.6	0.003677
8	2035580	2042862	7.283	0.002416
8	2035580	2042862	7.283	0.004628
8	5252811	5257754	4.944	0.008941
8	5762106	5768259	6.154	0.000922
8	12113837	12129447	15.611	0.008845
8	14494099	14499033	4.935	0.009325
8	14727264	14729391	2.128	0.005087
8	15122352	15124332	1.981	0.002168
8	15122352	15124332	1.981	0.005991
8	15303067	15307110	4.044	0.001728
8	15303067	15307110	4.044	0.005602
8	15540622	15544816	4.195	0.008994
8	15540622	15544816	4.195	0.009235
8	16048396	16053422	5.027	0.00903
8	16560107	16562991	2.885	0.003562
8	16560107	16562991	2.885	0.005182
8	18816785	18827721	10.937	0.008913
8	19982263	19997665	15.403	0.000792
8	20001498	20003866	2.369	0.005432
8	20699902	20712064	12.163	0.007339
8	20713589	20719880	6.292	0.004386
8	20731631	20738597	6.967	0.004307
8	24479918	24483500	3.583	0.007447
8	26964667	26970391	5.725	0.00521
8	27077674	27079636	1.963	0.002868
8	27077674	27079636	1.963	0.005844
8	27124621	27129068	4.448	0.00092
8	27124621	27129068	4.448	0.003608
8	27253663	27254977	1.315	0.001568
8	27253663	27254977	1.315	0.003691
9	817137	820068	2.932	0.0046
9	1876440	1883502	7.063	0.00141
9	1888480	1891690	3.211	0.007842
9	1923847	1927490	3.644	0.000897
9	2164135	2176021	11.887	0.006046
9	2177591	2180831	3.241	0.000128
9	2177591	2180831	3.241	0.003792
9	2197206	2202468	5.263	0.000519
9	2223866	2226685	2.82	0.000716
9	2223866	2226685	2.82	0.00517
9	2233080	2240623	7.544	0.006756
9	2483987	2486196	2.21	0.006887
9	2821312	2822231	0.92	0.000979
9	2821312	2822231	0.92	0.003358
9	3303820	3313838	10.019	0.009067
9	3662638	3670328	7.691	0.005039
9	4209437	4220920	11.484	0.002807
9	6067296	6082960	15.665	0.008082
9	7897084	7900626	3.543	0.006144
9	7897084	7900626	3.543	0.007951
9	11118963	11120075	1.113	0.002452
9	11118963	11120075	1.113	0.008957
9	12120887	12123906	3.02	0.002239
9	12120887	12123906	3.02	0.003706
9	12896551	12900363	3.813	0.006959
9	14627907	14629590	1.684	0.005104
9	15629195	15634861	5.667	0.001572
9	16774106	16777020	2.915	0.00494
9	16774106	16777020	2.915	0.008099
9	17450106	17457901	7.796	0.008345
10	1473759	1477235	3.477	0.003838
10	1548572	1552810	4.239	0.008866
10	1548572	1552810	4.239	0.009034
10	1991330	1998662	7.333	0.007197
10	2032383	2036530	4.148	0.009099
10	2080672	2082973	2.302	0.001079
10	2080672	2082973	2.302	0.005838
10	2100409	2112553	12.145	0.000304
10	2100409	2112553	12.145	0.004261
10	2266163	2277651	11.489	0.000793
10	2266163	2277651	11.489	0.003369
10	2886347	2893745	7.399	0.008665
10	2886347	2893745	7.399	0.009435
10	3520358	3522554	2.197	0.004305
10	5761337	5764027	2.691	0.003866
10	5761337	5764027	2.691	0.005168
10	7059568	7072037	12.47	0.00898
10	7059568	7072037	12.47	0.009414
10	7479186	7481553	2.368	0.006286
10	7479186	7481553	2.368	0.00737
10	13049829	13053805	3.977	0.005591
10	13049829	13053805	3.977	0.007592
10	13059918	13063744	3.827	0.004637
10	13059918	13063744	3.827	0.005971
10	13078676	13082121	3.446	0.00826
10	13078676	13082121	3.446	0.009706
10	13473597	13482425	8.829	0.007091
10	13473597	13482425	8.829	0.008504
10	13483156	13485071	1.916	0.00496
10	13483156	13485071	1.916	0.005904
10	13505863	13509398	3.536	0.006987
10	13505863	13509398	3.536	0.009742
10	14140570	14142377	1.808	0.009352
10	14171043	14174518	3.476	0.006006
10	18539907	18541160	1.254	0.008623
11	5663480	5667228	3.749	0.002464
11	5663480	5667228	3.749	0.009715
11	5938022	5940902	2.881	0.006951
11	7287711	7288456	0.746	0.009819
11	7918558	7920727	2.17	0.009184
11	9441916	9443686	1.771	0.002353
11	9441916	9443686	1.771	0.008154
11	9728473	9728653	0.181	0.008601
11	11443823	11448261	4.439	0.008918
11	12387321	12425269	37.949	0.002621
11	12387321	12425269	37.949	0.007256
11	14143184	14144464	1.281	0.006277
11	14899419	14904155	4.737	0.001373
11	16867858	16871734	3.877	0.006732
11	17000486	17002262	1.777	0.002332
11	17011746	17015109	3.364	0.00883
11	17035044	17038206	3.163	0.004167
12	208347	212070	3.724	0.004704
12	402811	404572	1.762	0.003531
12	402811	404572	1.762	0.004007
12	433443	437443	4.001	0.002943
12	433443	437443	4.001	0.003186
12	1605237	1610638	5.402	0.007014
12	2819841	2824709	4.869	0.005642
12	2841331	2847432	6.102	0.007691
12	2867307	2882480	15.174	0.002991
12	3116538	3121055	4.518	0.004097
12	3116538	3121055	4.518	0.005028
12	3513909	3521646	7.738	0.004502
12	4081689	4082301	0.613	0.00283
12	5270938	5278515	7.578	0.000547
12	5270938	5278515	7.578	0.000925
12	5321347	5323476	2.13	0.003097
12	5321347	5323476	2.13	0.009033
12	5326819	5333006	6.188	0.004639
12	5621182	5625817	4.636	0.009624
12	5661626	5663658	2.033	0.004208
12	5866764	5870594	3.831	0.003851
12	5866764	5870594	3.831	0.00924
12	6894098	6906431	12.334	0.009052
12	8218644	8220717	2.074	0.002243
12	8218644	8220717	2.074	0.003231
12	10871423	10875937	4.515	0.008364
12	13942854	13951255	8.402	0.008866
12	19428214	19431546	3.333	0.009977
13	498217	510579	12.363	0.002092
13	498217	510579	12.363	0.004065
13	1800094	1816181	16.088	0.009971
13	1931653	1935346	3.694	0.006342
13	2070198	2072200	2.003	0.009268
13	2395412	2395715	0.304	0.005522
13	2395412	2395715	0.304	0.00725
13	2457255	2460409	3.155	0.006473
13	2464520	2469239	4.72	0.006537
13	2725367	2730581	5.215	0.007435
13	2746173	2750417	4.245	0.00262
13	2804787	2807765	2.979	0.006557
13	3783903	3790518	6.616	0.006157
13	9631162	9635905	4.744	0.004657
13	12087745	12096646	8.902	0.005287
13	12451485	12456098	4.614	0.003652
14	1128347	1153245	24.899	0.003404
14	1266331	1268136	1.806	7e-06
14	1266331	1268136	1.806	0.000324
14	1290448	1293823	3.376	0.008125
14	1329988	1339458	9.471	0.001148
14	1343906	1357351	13.446	0.008139
14	1368365	1374440	6.076	0.002832
14	2021562	2026435	4.874	0.005032
14	3456263	3458202	1.94	0.006975
14	5163509	5165581	2.073	0.00465
14	5588206	5594478	6.273	0.006655
14	6054297	6057154	2.858	0.007567
14	6844565	6847096	2.532	0.004568
14	11457271	11462812	5.542	0.009493
14	11479900	11482653	2.754	0.009996
14	11684315	11687485	3.171	0.004558
14	11684315	11687485	3.171	0.006056
14	13335175	13342931	7.757	0.00726
15	4198214	4201661	3.448	0.006557
15	7043565	7044534	0.97	0.007607
15	7043565	7044534	0.97	0.007791
15	7070281	7071067	0.787	0.004712
15	7988475	7992171	3.697	0.002011
15	8050388	8052867	2.48	0.00473
15	8050388	8052867	2.48	0.007335
15	8245308	8247538	2.231	0.00605
15	8290710	8294499	3.79	0.006322
15	8335557	8336988	1.432	0.009154
15	8379688	8386234	6.547	0.003966
15	8379688	8386234	6.547	0.006613
15	8396610	8399675	3.066	0.002322
15	8396610	8399675	3.066	0.003585
15	8563560	8565911	2.352	0.008093
15	8862477	8867895	5.419	0.007289
15	9218424	9221874	3.451	0.006792
15	11407748	11412360	4.613	0.007648
15	11663469	11664645	1.177	0.009036
15	11851306	11852082	0.777	0.007319
15	12150756	12151434	0.679	0.009387
15	12296559	12303073	6.515	0.007563
17	485983	487592	1.61	0.000782
17	485983	487592	1.61	0.001834
17	2116717	2119640	2.924	0.006128
17	2727815	2734431	6.617	0.007157
17	2831859	2836157	4.299	0.002865
17	2901650	2903214	1.565	0.003922
17	3036320	3038035	1.716	0.006622
17	3036320	3038035	1.716	0.007874
17	3110944	3113867	2.924	0.006609
17	3110944	3113867	2.924	0.009333
17	3593563	3593782	0.22	0.003812
17	4103506	4109779	6.274	0.007744
17	4275811	4279680	3.87	0.001615
17	4494053	4501163	7.111	0.00853
17	4545700	4548961	3.262	0.003783
17	6626503	6628357	1.855	0.000437
17	6626503	6628357	1.855	0.007632
17	7801095	7805113	4.019	0.009886
17	7821774	7826879	5.106	0.008084
17	7876205	7878322	2.118	0.003156
17	7955374	7957085	1.712	0.008218
17	8739683	8742302	2.62	0.001522
17	8753808	8756952	3.145	0.006352
17	8924035	8930249	6.215	0.006429
17	8960130	8962288	2.159	0.005578
18	256170	272438	16.269	0.003167
18	256170	272438	16.269	0.007744
18	784419	793053	8.635	0.006167
18	947617	961925	14.309	0.00094
18	947617	961925	14.309	0.001776
18	1983587	1987044	3.458	0.007184
18	2657586	2658231	0.646	0.007006
18	2657586	2658231	0.646	0.007117
18	2704210	2707655	3.446	0.008774
18	3735952	3739279	3.328	0.000226
18	3735952	3739279	3.328	0.000692
18	3742876	3745595	2.72	3e-05
18	3742876	3745595	2.72	0.001838
18	3756862	3757994	1.133	0.000106
18	3756862	3757994	1.133	0.006428
18	4072780	4074829	2.05	0.002244
18	4097511	4100871	3.361	0.009686
18	4103887	4109459	5.573	0.00562
18	4141241	4142501	1.261	0.003547
18	4262125	4266296	4.172	0.002915
18	8908714	8915211	6.498	0.007053
18	9045966	9049088	3.123	0.008159
19	609021	644270	35.25	0.006156
19	760048	760273	0.226	0.002917
19	1846610	1853372	6.763	0.009884
19	3297105	3300978	3.874	0.006293
19	3297105	3300978	3.874	0.007377
19	6407359	6411935	4.577	0.003944
19	6417087	6419693	2.607	0.008679
19	6512372	6517892	5.521	0.005363
19	7346960	7347628	0.669	0.001644
19	7346960	7347628	0.669	0.005698
19	7635674	7641092	5.419	0.007928
19	7784647	7786564	1.918	0.000895
19	7914629	7915799	1.171	0.007611
20	2654053	2657914	3.862	0.002119
20	2654053	2657914	3.862	0.006869
20	2670354	2673504	3.151	0.009087
20	2794687	2796463	1.777	0.004804
20	3156852	3163098	6.247	0.000107
20	3156852	3163098	6.247	0.000169
20	7166784	7170285	3.502	0.006246
20	8658556	8663225	4.67	0.007413
20	8836518	8839528	3.011	0.002163
20	8864602	8873990	9.389	0.00847
20	9924323	9928607	4.285	0.009506
20	10760674	10779841	19.168	0.008133
20	12064452	12065941	1.49	0.001691
20	12064452	12065941	1.49	0.002308
20	13296196	13299716	3.521	0.004327
20	13296196	13299716	3.521	0.007632
20	14264888	14267926	3.039	0.007716
20	14275044	14279584	4.541	0.001456
21	1982854	1984498	1.645	0.003926
21	2226510	2229810	3.301	0.007703
21	2302443	2302728	0.286	0.002968
21	3414326	3416894	2.569	0.005314
21	3477501	3479599	2.099	0.002659
21	3477501	3479599	2.099	0.002723
21	4701280	4702153	0.874	0.004498
21	4731042	4734024	2.983	0.002648
22	2001812	2004773	2.962	0.009135
22	2517565	2529891	12.327	0.004728
23	1092669	1100799	8.131	0.009082
23	1217485	1218956	1.472	0.001009
23	1217485	1218956	1.472	0.001228
23	1306814	1307561	0.748	0.007317
23	1306814	1307561	0.748	0.009115
23	1309876	1312486	2.611	0.008914
23	2319259	2322452	3.194	0.001603
23	4189286	4193306	4.021	0.00621
23	4226607	4228457	1.851	0.008332
24	2270220	2272790	2.571	0.007101
24	2386049	2388933	2.885	0.008771
24	4621699	4625235	3.537	0.006623
24	5350917	5352201	1.285	0.002974
25	512964	519801	6.838	0.00635
25	525076	529536	4.461	0.003936
25	536985	539080	2.096	0.007026
25	1218966	1235260	16.295	0.007905
26	451618	454004	2.387	0.007369
26	451618	454004	2.387	0.009828
26	696511	700133	3.623	0.008622
26	786981	788911	1.931	0.009213
26	2403580	2405212	1.633	0.003496
26	2741491	2750883	9.393	0.009226
26	2850348	2855980	5.633	0.008965
26	2865339	2867897	2.559	0.008912
26	2878206	2883916	5.711	0.007217
26	2965030	2966666	1.637	0.005884
26	2972648	2974431	1.784	0.007567
27	1614369	1620560	6.192	0.009535
27	2097352	2098507	1.156	0.009076
27	2124094	2125002	0.909	0.002292
27	2124094	2125002	0.909	0.008258
27	2145278	2146540	1.263	0.005147
27	3384344	3387334	2.991	0.007088
27	3672695	3673592	0.898	0.003961
27	3687376	3689253	1.878	0.003621
27	3691040	3694980	3.941	0.000524
27	3731644	3737197	5.554	0.003432
28	802063	805054	2.992	0.007743
28	807119	808634	1.516	0.007837
28	841825	844415	2.591	0.003407
28	1208954	1213508	4.555	0.002416
28	1279076	1280333	1.258	0.006422
28	2017247	2019548	2.302	0.001151
28	2287392	2289404	2.013	0.007832
28	2554515	2560203	5.689	0.003714
28	2608328	2614688	6.361	0.00768
